# Supplementary material for: Analysis and differentiation of tobacco-derived and synthetic nicotine products: Addressing an urgent regulatory issue
Source: PLoS One. 2022 Apr 14;17(4):e0267049. doi: 10.1371/journal.pone.0267049 (PMC9009602; doi:10.1371/journal.pone.0267049)
Supplement: S1 File — (XLSX) [file pone.0267049.s002.xlsx]

## Sheet: Nicotine Degradants
			Nicotine-N-Oxide		Cotinine		Nornicotine		Myosmine		Anatabine		Anabasine		Beta-Nicotyrine
Identifier	Replicate	Sample Mass (g)	Obs. Conc. (µg/mL)	Calc. Conc. (µg/g)	Obs. Conc. (µg/mL)	Calc. Conc. (µg/g)	Obs. Conc. (µg/mL)	Calc. Conc. (µg/g)	Obs. Conc. (µg/mL)	Calc. Conc. (µg/g)	Obs. Conc. (µg/mL)	Calc. Conc. (µg/g)	Obs. Conc. (µg/mL)	Calc. Conc. (µg/g)	Obs. Conc. (µg/mL)	Calc. Conc. (µg/g)
TDN-1	1	0.0503	1.10275	109.617	8.93861	888.53	3.92481	390.141	13.512	1343.14	0.143703	14.2846	0.408782	40.6344	ND	ND
TDN-1	2	0.0504	1.1091	110.03	8.85277	878.251	4.06653	403.425	13.3584	1325.24	0.144297	14.3151	0.388189	38.5108	ND	ND
TDN-1	3	0.0502	1.08941	108.507	8.88663	885.123	4.04547	402.935	13.57	1351.59	0.142517	14.1949	0.389634	38.8081	ND	ND
TDN-2	1	0.0503	0.0526871	5.23728	1.63261	162.288	0.126781	12.6025	2.3664	235.228	ND	ND	ND	ND	ND	ND
TDN-2	2	0.0502	0.0615297	6.12846	1.59953	159.316	0.133623	13.309	2.49947	248.951	ND	ND	ND	ND	ND	ND
TDN-2	3	0.0505	0.0637854	6.31539	1.62116	160.511	0.126339	12.5088	2.4843	245.97	ND	ND	ND	ND	ND	ND
TDN-3	1	0.0492	0.18047	18.3404	3.69911	375.925	0.0748803	7.60978	3.64041	369.961	0.000932549	0.0947713	ND	ND	ND	ND
TDN-3	2	0.0504	0.175444	17.4052	3.811	378.075	0.0818074	8.11581	3.67601	364.684	0.000831835	0.0825233	ND	ND	ND	ND
TDN-3	3	0.0586	0.197839	16.8805	4.45885	380.448	0.0831397	7.09383	4.25717	363.239	0.000815628	0.0695928	ND	ND	ND	ND
TDN-4	1	0.0504	4.59863	456.213	23.562	2337.5	5.86258	581.606	28.8324	2860.36	7.82633	776.422	9.36436	929.004	1.94327	192.785
TDN-4	2	0.0505	4.46974	442.548	23.5324	2329.94	6.00324	594.381	28.0465	2776.88	7.55086	747.61	9.13319	904.276	1.79732	177.952
TDN-4	3	0.0504	4.44838	441.308	22.9041	2272.23	5.92607	587.904	28.0442	2782.16	7.84812	778.584	9.03445	896.275	1.79586	178.161
SyN-1	1	0.0503	0.0814968	8.10108	1.50154	149.259	0.199691	19.85	2.93911	292.158	ND	ND	ND	ND	ND	ND
SyN-1	2	0.0503	0.0819236	8.14349	1.49171	148.282	0.192497	19.1349	2.88931	287.208	ND	ND	ND	ND	ND	ND
SyN-1	3	0.0502	0.0843294	8.39934	1.52487	151.879	0.186183	18.5441	2.9233	291.165	ND	ND	ND	ND	ND	ND
SyN-2	1	0.0502	0.0258495	2.57465	1.39854	139.297	0.162667	16.2018	2.89595	288.441	ND	ND	ND	ND	ND	ND
SyN-2	2	0.0503	0.0258633	2.57091	1.43248	142.394	0.155405	15.4478	2.83478	281.787	ND	ND	ND	ND	ND	ND
SyN-2	3	0.0503	0.0280749	2.79075	1.41869	141.023	0.164552	16.357	2.85675	283.972	ND	ND	ND	ND	ND	ND
SyN-3	1	0.0511	0.846724	82.8497	21.1289	2067.41	0.457142	44.7301	22.1658	2168.87	ND	ND	ND	ND	0.208821	20.4326
SyN-3	2	0.0509	0.893897	87.8092	21.1432	2076.94	0.484874	47.6301	22.3364	2194.15	ND	ND	ND	ND	0.190334	18.6968
SyN-3	3	0.0508	0.861233	84.7671	20.5247	2020.15	0.471872	46.4441	21.8536	2150.94	ND	ND	ND	ND	0.222921	21.9411
SyN-4	1	0.0635	0.204914	16.1349	4.99478	393.29	0.175054	13.7838	5.04032	396.876	0.000912152	0.071823	ND	ND	ND	ND
SyN-4	2	0.0596	0.114103	9.57239	4.41808	370.644	0.154901	12.995	4.33779	363.909	0.000790805	0.0663427	ND	ND	ND	ND
SyN-4	3	0.0582	0.111195	9.55288	4.29744	369.196	0.146485	12.5846	4.28135	367.813	0.000783816	0.0673381	ND	ND	ND	ND
				indicates value is below the limit of quantitation (LOQ)
			ND	indicates value is below the limit of detection (LOD)

## Sheet: Metals
			Arsenic		Beryllium		Cadmium		Chromium		Cobalt		Copper		Iron		Lead		Nickel		Selenium		Silver		Tin		Zinc
Identifier	Replicate	Sample Mass (g)	Obs. Conc. (ng/mL)	Calc. Conc. (ng/g)	Obs. Conc. (ng/mL)	Calc. Conc. (ng/g)	Obs. Conc. (ng/mL)	Calc. Conc. (ng/g)	Obs. Conc. (ng/mL)	Calc. Conc. (ng/g)	Obs. Conc. (ng/mL)	Calc. Conc. (ng/g)	Obs. Conc. (ng/mL)	Calc. Conc. (ng/g)	Obs. Conc. (ng/mL)	Calc. Conc. (ng/g)	Obs. Conc. (ng/mL)	Calc. Conc. (ng/g)	Obs. Conc. (ng/mL)	Calc. Conc. (ng/g)	Obs. Conc. (ng/mL)	Calc. Conc. (ng/g)	Obs. Conc. (ng/mL)	Calc. Conc. (ng/g)	Obs. Conc. (ng/mL)	Calc. Conc. (ng/g)	Obs. Conc. (ng/mL)	Calc. Conc. (ng/g)
TDN-1	1	0.517	ND	ND	ND	ND	ND	ND	ND	ND	ND	ND	ND	ND	ND	ND	ND	ND	ND	ND	ND	ND	ND	ND	ND	ND	ND	ND
TDN-1	2	0.5072	ND	ND	ND	ND	ND	ND	ND	ND	ND	ND	ND	ND	ND	ND	ND	ND	ND	ND	ND	ND	ND	ND	ND	ND	ND	ND
TDN-1	3	0.5085	ND	ND	ND	ND	ND	ND	ND	ND	ND	ND	ND	ND	ND	ND	ND	ND	ND	ND	ND	ND	ND	ND	ND	ND	ND	ND
TDN-2	1	0.4972	ND	ND	ND	ND	ND	ND	ND	ND	ND	ND	ND	ND	ND	ND	ND	ND	ND	ND	ND	ND	ND	ND	ND	ND	ND	ND
TDN-2	2	0.4967	ND	ND	ND	ND	ND	ND	ND	ND	ND	ND	ND	ND	ND	ND	ND	ND	ND	ND	ND	ND	ND	ND	ND	ND	ND	ND
TDN-2	3	0.5057	ND	ND	ND	ND	ND	ND	ND	ND	ND	ND	ND	ND	ND	ND	ND	ND	ND	ND	ND	ND	ND	ND	ND	ND	ND	ND
TDN-3	1	0.4614	ND	ND	ND	ND	ND	ND	ND	ND	ND	ND	ND	ND	ND	ND	ND	ND	ND	ND	ND	ND	ND	ND	ND	ND	10.9437	1185.93
TDN-3	2	0.481	ND	ND	ND	ND	ND	ND	ND	ND	ND	ND	ND	ND	ND	ND	ND	ND	ND	ND	ND	ND	ND	ND	ND	ND	11.3917	1184.17
TDN-3	3	0.4821	ND	ND	ND	ND	ND	ND	ND	ND	ND	ND	ND	ND	ND	ND	ND	ND	ND	ND	ND	ND	ND	ND	ND	ND	11.3093	1172.92
TDN-4	1	0.4916	ND	ND	ND	ND	ND	ND	0.10771	10.955	ND	ND	2.10074	213.664	0.714569	72.6779	ND	ND	ND	ND	ND	ND	ND	ND	ND	ND	0.899927	91.5304
TDN-4	2	0.5144	ND	ND	ND	ND	ND	ND	0.0926336	9.00405	ND	ND	2.03757	198.053	1.285	124.903	ND	ND	ND	ND	ND	ND	ND	ND	ND	ND	0.858636	83.46
TDN-4	3	0.4945	ND	ND	ND	ND	ND	ND	0.0809252	8.18253	ND	ND	2.01442	203.682	1.46267	147.894	ND	ND	ND	ND	ND	ND	ND	ND	ND	ND	0.998616	100.972
SyN-1	1	0.5113	ND	ND	ND	ND	ND	ND	ND	ND	ND	ND	ND	ND	ND	ND	ND	ND	ND	ND	ND	ND	ND	ND	ND	ND	0.514764	50.3388
SyN-1	2	0.5083	ND	ND	ND	ND	ND	ND	ND	ND	ND	ND	ND	ND	ND	ND	ND	ND	ND	ND	ND	ND	ND	ND	ND	ND	0.61698	60.6906
SyN-1	3	0.4962	ND	ND	ND	ND	ND	ND	ND	ND	ND	ND	ND	ND	ND	ND	ND	ND	ND	ND	ND	ND	ND	ND	ND	ND	0.585915	59.0402
SyN-2	1	0.4985	ND	ND	ND	ND	ND	ND	0.105958	10.6277	ND	ND	ND	ND	ND	ND	ND	ND	ND	ND	0.0400807	4.10327	0.0101628	1.01934	ND	ND	ND	ND
SyN-2	2	0.5092	ND	ND	ND	ND	ND	ND	0.0969424	9.51909	ND	ND	ND	ND	ND	ND	ND	ND	ND	ND	ND	ND	ND	ND	ND	ND	ND	ND
SyN-2	3	0.4942	ND	ND	ND	ND	ND	ND	0.106362	10.761	ND	ND	ND	ND	ND	ND	ND	ND	ND	ND	ND	ND	ND	ND	ND	ND	ND	ND
SyN-3	1	0.4898	ND	ND	ND	ND	ND	ND	ND	ND	ND	ND	ND	ND	ND	ND	ND	ND	ND	ND	0.0918299	9.37423	ND	ND	0.10525	10.7442	ND	ND
SyN-3	2	0.4686	ND	ND	ND	ND	ND	ND	ND	ND	ND	ND	ND	ND	ND	ND	ND	ND	ND	ND	0.0580111	6.18983	ND	ND	ND	ND	ND	ND
SyN-3	3	0.4939	ND	ND	ND	ND	ND	ND	ND	ND	ND	ND	0.378799	38.3478	ND	ND	ND	ND	ND	ND	0.094443	9.56094	ND	ND	0.125788	12.7342	1.02692	103.961
SyN-4	1	0.4991	ND	ND	ND	ND	ND	ND	ND	ND	ND	ND	ND	ND	ND	ND	ND	ND	ND	ND	ND	ND	ND	ND	ND	ND	ND	ND
SyN-4	2	0.4787	ND	ND	ND	ND	ND	ND	ND	ND	ND	ND	ND	ND	ND	ND	ND	ND	ND	ND	ND	ND	ND	ND	ND	ND	ND	ND
SyN-4	3	0.4905	ND	ND	ND	ND	ND	ND	ND	ND	ND	ND	ND	ND	ND	ND	ND	ND	ND	ND	ND	ND	ND	ND	ND	ND	ND	ND
				indicates value is below the limit of quantitation (LOQ)
			ND	indicates value is below the limit of detection (LOD)
